# Supplementary material for: Identification of new immune subtypes of renal injury associated with anti-neutrophil cytoplasmic antibody–associated vasculitis based on integrated bioinformatics analysis
Source: Front Genet. 2023 Apr 5;14:1119017. doi: 10.3389/fgene.2023.1119017 (PMC10113532; doi:10.3389/fgene.2023.1119017)
Supplement: Supplementary file 1 [file Table1.xlsx]

## Sheet: Nephropathy
COL4A1
ACE
IGAN1
COL4A5
XPNPEP3
IGAN2
HNFJ3
UMOD
MBNP
REN
HNF1B
NLRP3
ALB
SPRY2
HNP1
WT1
B2M
NEDE
COL4A3
CD151
COL4A4
KAT6B
TGFB1
AGT
MAFB
VEGFA
IL6
CD79A
CCL2
MIR192
MME
AGTR1
APOA1
INS
NPHS1
LMX1B
SOD2
MIR21
MFF-DT
IL1RN
DIANPH
MYH9
NPHS2
TNF
SLC41A1
CCN2
PLA2R1
LOC107548112
LOC107982234
SERPINB7
SEC61A1
HFE
FGA
LCN2
HNF1A
HPRT1
CST3
EPO
NOS3
PON1
MIR377
MEFV
IL10
APOE
CD2AP
SLC30A9
CFHR5
CEP290
LYZ
CRP
NPHP1
TTR
HP
TREX1
FN1
NPPA
APRT
SMARCAL1
IL18
AKR1B1
MUC1
SYNPO
SLC2A2
ATRIP
ATRIP-TREX1
HNF4A
IL1B
SERPINE1
APOL1
KCNJ11
MTHFR
HFE-AS1
CNDP1
NEUROD1
NAGLU
GCK
AGER
ICAM1
ADIPOQ
SPP1
RFH1
CLU
APOA1-AS
HLA-DQA1
CFH
LRP2
PPARG
COL4A6
ACTN4
MBL2
ABCC8
INF2
SLC2A1
THSD7A
ALAD
IL2
TSC1
PDX1
SGK1
SSBP1
NPHP3
C1GALT1
SELE
TINAG
PIGR
BMP7
SCGB1A1
COQ2
AGTR2
SCARB2
PAX4
HMOX1
SMAD2
BLK
KLF11
UBD
ELMO1
HAVCR1
LOC107032760
SELL
VTN
SLC12A3
WDR19
GAPDH
AMBP
EDN1
CD40LG
RBP4
COL4A2
APOA2
HSPG2
PDGFD
C3
AQP2
JAK1
NPPB
FCAR
ACE2
CCR5
TP53
FABP1
CD4
MMP9
GLA
CFHR2
HGF
SAA1
ADD1
CCL5
TRPC6
IGF2
ROBO2
KL
ENPP1
TNFRSF11B
SMAD3
TFRC
KCNQ1
IGF1
KCNK5
NELL1
IL4
BMP6
VDR
PECAM1
TGFBR1
PAX2
CD8A
HLA-DRB1
BTNL2
SOD1
HLA-A
PDGFB
CEL
APPL1
PLA2G1B
TTC21B
TCF7L2
FOXP3
NOD2
PRKCB
CXCL8
LY75
PVT1
PAX6
C1GALT1C1
NAGA
PODXL
CFHR1
NUP107
SERPINA1
RPGRIP1L
CR1
VCAM1
MIF
APOC3
CDH1
ESR1
AGPAT1
GPANK1
CCR6
LDHA
LPA
C4A
LRPAP1
EGF
FGF2
WFS1
CYP1A1
CFHR3
MLKL
TLR4
CD59
TF
SLC26A4
PRKCSH
APOB
TMEM237
SLC5A2
PRDX1
MALAT1
SELP
SDK1
SMAD7
HIF1A
CD36
IL1R1
OGA
TNFRSF1A
IFNG
LPL
SNAI1
CYP11B2
CCND1
CLCN5
SERPINF1
MIR200A
MIR30A
FRMD3
NPHP4
CYP2C18
IFNK
IAPP
SOX17
CUBN
ADM
PTPRO
PKHD1
PLA2G2A
IFT172
CC2D2A
CFP
GSTM1
TIMP3
ZFYVE9
LAMA5
GREM1
MIR152
SIRT1
IFT140
NEU1
WDR73
CYBA
RPL36A-HNRNPH2
LEP
NOS2
MT-TL1
FGF23
MIR148B
CEP120
TMEM138
TMEM231
TMEM216
PTH
MASP1
THBS1
AKT1
S100A4
COQ8B
PLCE1
HLA-B
TNXB
GSTT1
SKIL
CD55
MT-CO1
PDGFA
PRTN3
PDSS2
FLT1
CAT
CPOX
ANGPT2
MPO
ACSM3
MIA3
VWF
NR5A1
HPSE
SLC2A9
ST6GALNAC2
ADAMTS13
TLR2
TNFSF11
KIRREL1
CLDN19
MT-ATP6
INPP5E
MMACHC
TMEM67
VIPAS39
TSC22D1
FASLG
GFPT1
NID1
GSN
IL1A
FAT1
TIMP1
RHOA
LINC01194
XDH
BGLAP
AHSG
MMP3
HMGCR
HLA-DQB1
CP
PAFAH1B1
TRPV4
STAT1
NOTCH3
FTO
MT-CO3
PAPPA
IGFBP3
AGRN
MEG8
MIR217
PCSK1
FAM20A
COL8A2
SLC22A12
SLC17A1
MIR199A1
ITGA3
MAF
SAA4
CTNNB1
SLC7A7
NUP133
LAGE3
MT-ND5
MIR27A
MAPK10
MAPK8
GAS6
IRS1
MT-ND1
MT-TS1
KCNQ1OT1
XYLT2
PTGS2
CASP3
THBD
CETP
BDNF
SEC63
PON2
HMGA2
SLC26A3
FBN1
XYLT1
BAX
GHRL
FCN3
CYP27B1
IL17A
TRAF3IP1
HSD11B2
PRODH
VPS33B
ZNF423
DYNC2H1
DYNC2LI1
IFT80
BDKRB2
MEST
MTOR
NR3C2
CXCL10
NSA2
MFN2
LTA
TTC21B-AS1
TGFB2
CNDP2
PPARGC1A
NPHP3-ACAD11
NPHP3-AS1
AHI1
FOXO1
SUMO4
SLC22A11
EDNRA
HCFC1
ABCD4
MMADHC
KIAA0753
LOC105371046
KDR
ACTL7A
ACTL7B
IL2RA
DGKE
MIR216A
LCAT
STAT3
CFB
MYO1E
LBR
CASP1
SERPINA3
ABCG5
TIMP2
AKR1B10
UCP2
MIPEP
SCNN1A
MT-TF
CAPN10
PRKCD
SMAD1
AGXT
CASR
GCG
NFE2L2
KNG1
MAPK1
DPP4
ACACB
UTS2
WDR35
CLDN10
YWHAE
MT-CO2
MT-ND6
MT-TQ
MT-TS2
MT-TW
TET2
TNFSF10
PKD2
PMPCA
IMMP2L
IGFBP1
INVS
CCR2
ATP6V1B1
ZNF365
THG1L
NAMPT
PTPN22
DDR1
SNHG6
SNHG18
NQO1
BDKRB1
SST
RETN
NRP1
CDKN1C
PPARA
CTNS
COL7A1
EVC2
PKD1
SCNN1B
SCNN1G
WAS
KCNJ10
WIPF1
OSGEP
TP53RK
CISD2
HIC1
ADA2
FOXI1
TPRKB
WDR4
DYNC2I2
DYNC2I1
MT-ND4
MT-TH
CTLA4
TNNT2
INSR
MMP2
IL15
NEAT1
SAMHD1
ITPR3
TGFBR2
CABIN1
ARL3
CARS1
ATP1A2
KRAS
MIR25
SHROOM3
SYK
GNB3
ARHGAP24
IGHA1
AXL
COQ6
FGF21
MGP
APCS
IL6R
MB
MIR155
NOX4
UCP1
MIR17
PRKAR1A
OFD1
MKS1
TCTN3
TCTN2
B9D1
B9D2
C2CD3
CSPP1
TCTN1
ARL13B
KIAA0586
CPLANE1
H19
MIR93
UNC13B
CCL3
SLC30A8
GGT1
BCL2
DCN
HSPB1
IRF3
MAPK14
ABCA1
GP1BA
PLG
IRS2
IGF1R
NDUFB4
TPO
ITGA2
GSTP1
MLXIPL
SRC
STUB1
MIR141
F2
PSMB8
LGALS3
ZNF274
ERBB4
ABCB1
CLCNKB
MCAM
H2AC18
CXCL12
HBA1
TAP2
CCR1
TNFSF13B
LIPC
JUN
BSND
LAP3
ACSL4
FAS
MMP7
OCRL
C1QA
TNFRSF1B
EGFR
SLC17A3
ADD2
PARP1
ACP5
CRB2
CALD1
WNT5A
MYH6
MAPK8IP1
NFATC3
NDUFA5
NAPA
ULBP3
MAPK8IP2
POLR2I
NSMCE4A
PTH2
KLKB1
FNDC5
AOC3
MIR146A
MAPK3
MIR122
ITGB1
SDC2
EPHX2
PTGDS
LIMK2
MSRB3
SASH1
SP1
SRSF2
MT-TK
MT-TV
CTSA
RFX6
APOA4
TRPC1
NOTCH1
GPX1
ATP6AP2
BBS7
CHIT1
PDZK1
B3GNT4
R3HDM2
SPATA5L1
CST9
ACSM2B
TMEM171
AMER1
ANGPT1
RAC1
MIR126
CYP3A4
KMT2C
MTR
CXCL9
SNCA
FABP4
CYLD
HAS3
HAS2
IGF2BP2
GH1
ANPEP
NPPC
PGF
SLPI
NPY
FGFR3
LIG4
RYR1
SPTAN1
DMD
GRK2
NSD1
SUFU
CEP41
GCM2
PIBF1
CBY1
EBF3
ELP4
HYLS1
IPO8
SLC30A7
ARMC9
CEP104
MRPL23
MICALL2
C12orf29
TMEM218
KATNIP
TOGARAM1
MIR32
MIR106B
MIR19A
MIR181A2
MIR15A
SLC26A4-AS1
MT-TI
MT-TT
MT-TL2
MT-TN
MT-TA
MT-TE
CTNS-AS1
MT-TP
TRIM59-IFT80
H19-ICR
ATD
WT2
DEL11P13
GFND1
LOC123956210
SLC9A1
HLA-DPB1
ENG
CD38
SOX2
GATA3
PSMD9
APEX1
RELA
TXNIP
PTEN
PTF1A
UBA5
LHX1
UFM1
DDRGK1
CDK5RAP3
KIF12
UFL1
C17orf78
APOC1
GC
LIF
EYA1
CYP24A1
HSPA1A
ITGB2
TNFSF13
CMA1
CALCA
PTX3
HDAC9
SDK2
APOC2
NUP93
JAK2
MET
HSPD1
VIM
BMP2
AMMECR1
POU3F4
ERRFI1
LEPQTL1
MMP1
CASP9
MIAT
SOCS1
CX3CR1
XIST
SMAD4
RIGI
CASP8
IGHMBP2
AQP5
SORBS1
IFNA1
GLIS2
SDC1
FABP2
KCNN4
GHR
APOM
HDAC4
CX3CL1
ITGAM
GDF15
PLAUR
CSF1
CRYAA
FGB
IL13
ITGB3
PRKCA
HMGB1
PIK3R1
GBA1
TBXAS1
SRPK1
SLC7A9
SRD5A1
SRSF6
YIPF2
SAA2
PLAT
POSTN
HBEGF
TGIF1
NUP205
SLC3A1
LRRC7
CREB1
NEDD4L
PRL
G6PC1
CDH13
ZNF236
TNS2
TUG1
CYP3A5
CD14
IFIH1
KLHDC7A
MIR133B
U2AF1
CLDN16
NEK1
IFT88
JAG1
SORD
ADRB3
SOD3
PRPS1
S100A8
GFPT2
NFAT5
MYD88
PKM
ANGPTL4
MDK
MBP
AUH
RPS12
TBK1
STING1
CDC42
SLC22A2
SMAD5
ADAM17
SERPINC1
CD19
LECT2
TXNRD3
ST3GAL4
ADRB1
HSPA1B
PDCD1
HES1
CD80
PRKN
ITLN1
MIR29C
NOS1
GPX3
AIRE
F8
VNN1
HMCN1
TSC2
MIR342
CD28
ADRB2
CHN2
NFKB1
IGBP1
TMEM164
SNORD96B
IGFBP2
C5
CPVL
CDKN2A
MIR34A
TG
PCSK9
MTNR1B
GYS1
MMP12
AR
MIR9-1
PCBD1
ITGA4
FOS
PTPN3
TAP1
CASP12
DKK1
GANAB
IFNAR1
ADAR
HTRA1
ISG15
RNASEH2A
DNASE1L3
EXO1
DNAJB11
NEK8
USP18
DNASE2
IFIT1
MAVS
RNASEH2C
PKD1L1
TSPAN2
DEDD
DZIP1L
RNASEH2B
CGAS
ZCCHC14
ZNF621
IGFBP4
GJA1
LTBP1
CDKN1A
REG1A
GRHPR
RB1
YAP1
HTR2A
FCGR2A
HAVCR2
NOX1
SERPINB2
DRD2
MTMR3
GSTK1
NOX5
CDKAL1
CD40
APOH
STAT4
IL33
MMP8
MIR199B
MIR130B
KIRREL2
HDAC6
MUC20
MIOX
IBSP
MAFF
SH3PXD2B
OSCAR
SMIM23
CXCL16
CAV1
MIR150
ADAM10
BMP4
SIX2
AMMEC
ADIPOR1
DDOST
CASC2
MIR29A
CYP2D6
RHO
ESR2
MIR145
NCALD
ITGA2B
MTHFD1L
FMN2
PSRC1
SEZ6L
ENHO
SOCS3
CYP2C9
F5
NR3C1
TKT
SLC12A1
PLAU
IL2RB
PGM3
PIK3C2A
CDKN2B
ASIC5
PROC
LMNA
SCARB1
HSPA1L
UCP3
MIR497
SLC19A2
SEMA3A
PLA2G7
S100A9
PF4
SCAF4
NLRP1
XBP1
NLRC4
TLR9
CSF2RA
AK3
LGALS4
LXN
KRT33A
ERBB2
STIM1
PTHLH
SPHK1
HIPK2
LAMC1
NUP62
LRP5
OLR1
FMOD
LOC110283621
TRA
SLC22A3
SLC22A1
ZMIZ1
DDIT3
MT-RNR1
JAK3
ATF6
SHC1
DCC
CTBP1
DRD3
KLF4
NRP2
CD226
ATL1
PIGN
ANKS1B
MBD2
VPS4B
NDST2
SLC2A12
CDH20
SERPINB13
ALPK2
ZNF407
MIR26A1
EGR1
APLN
LPP
NPM1
PPM1D
ASXL1
ARL6
COMTD1
VASN
ZNF23
PAXBP1
CARMIL3
MIR378I
MIR545
OSM
TNNI3
HRAS
STAT5B
CADM1
FCAMR
MMP14
ACTA1
DUSP1
LRP1
NOTCH2
CD44
IL1RAPL2
ZFP36
GAD2
IFT122
HLA-DMA
CDH5
PKD3
DLC1
ZEB1
IL12B
APOA5
IL12A
HSPA4
PLEKHH2
C4B
COX4I1
MIR140
MIR221
CHI3L1
CD86
CXCR3
PROM1
TRAC
PROX1
CDH2
OPTN
GSTA1
CDKN2B-AS1
SIRT3
SIRT6
HLA-DPA1
ADH1B
PSTPIP1
TGFBI
CXCR4
DNMT1
ITGAL
TNFRSF8
MIRLET7B
CDK5
TUBA1A
OAT
EPRS1
NSD2
PIP4K2C
MIR125A
MIR483
MIR675
NORAD
SLC9A3
NES
PCNA
DNM1L
TNFSF12
CSF2
SERPINA12
SDCCAG8
CFHR4
F3
PSMB9
IL4R
TFR2
MIR20A
GHSR
CYP2R1
PRSS1
ADNP
SPINK1
PODN
MCF2L2
MIR30B
LINC00342
LINC00667
DDC
ARAP1
GIP
PDGFRB
CPB2
NPNT
RTN1
XCL1
CAMP
DEFA3
MIR1207
HORMAD2
PNP
SOX9
PPAT
GDA
NIPSNAP2
PRPS1L1
SPG21
ALDH16A1
PAAF1
IL7
ITGA5
F9
KCNJ1
TYRO3
TLR1
F2RL1
ADORA1
FGF1
RENBP
MAPK9
SOST
ITGA8
NR1I3
HAX1
SIX1
PKD2L1
KIAA0319L
PKD2L2
PKD1L2
PKDREJ
PKD1L3
PKD1P1
PKD1P2
PKD1P6
PKD1P3
PKD1P4
PKD1P5
PKD1P6-NPIPP1
TREM1
MIR9-3
ALOX12
ARAP1-AS2
CNSN
CYP21A2
ADSL
GALNS
UMPS
HOGA1
SPRR2F
PROS1
F12
GP6
MTTP
CYP2J2
GJA4
THBS4
GCLM
IFNB1
MX1
TGM2
CARD8
MIR200C
MIR193A
SPARC
NTN1
TXN
EHMT2
MVK
ARSA
CD46
RGMA
COQ5
MCTP2
RNF10
AFF3
MIR646HG
CD69
PIK3CG
ANG
AVP
ICOSLG
MT-TR
EXT1
CCNB1
IL5
C3AR1
IL18BP
MIR590
HHEX
ALMS1
ACKR1
LOC110673971
KITLG
GCKR
PNKP
MAT1A
RARS1
RAPGEF5
FBF1
PCAT1
NPY1R
BID
RARRES2
ANGPTL8
MIR23A
IL5RA
STX8
ALOX5
KDM6A
FOXO3
UTS2R
SHBG
PHLPP1
MYOM2
TNFRSF10A
MMUT
TRAF6
MYC
TNFRSF13B
GZMB
ABCG1
TRIB3
HLA-DRB4
FCGR3A
GALNT2
ST6GAL1
FCRL3
JCHAIN
MAP2K2
YY1
ALOX5AP
ITIH4
ADIPOR2
ESM1
LCN1
ROCK1
VCL
CCL20
MEP1B
COL8A1
ARAP1-AS1
IGFBP7
LRG1
TSBP1
SMARCA4
GAD1
SMARCA2
WRN
PTPRN
FANCM
SLC30A10
MUS81
RECQL
G6PC2
HLTF
SMARCA1
BAZ1A
ZRANB3
BOD1L1
RADX
CMC4
BCAR1
LCP1
PIK3CA
CTSB
CDK2
TNFRSF11A
MIR26B
CYCS
PYCARD
EDNRB
GLO1
CCL21
BLZF1
DACH1
C1QTNF3
ICOS
SDHB
ZEB2
HYOU1
EEF1G
METTL14
MOK
MIR30C1
MIR424
ACTN1
UCN3
ENTPD1
PTPRC
ASS1
EIF2AK3
SLC16A1
NBEAL2
GFI1B
SLC5A4
DCAF8
ZFP57
GLIS3
CDC123
IER3IP1
INS-IGF2
MEG3
HYMAI
PRKAA2
NOTCH4
SLC4A4
BSG
PSMA6
USF1
CD63
RAP1B
TNFRSF10D
MRC2
AIF1
MIR135A1
MIR26A2
MIR135A2
MIR422A
MIR4490
PREP
MCM10
TRIM68
ZNF7
COMMD5
OR52I1
DNMT3B
CYP19A1
TYMP
COL18A1
GALC
KLRK1
IL11
HLA-DRB3
NLRC5
MT-CYB
LAMB2
HLA-DPB2
SLC19A3
MERTK
TNC
CFL1
CISH
EEF1A1
IL22
STAB1
CXCL5
CELA3B
DEFA1
SH3YL1
MIR23B
PXN
CNKSR3
SCAF8
TNFRSF25
EPHB4
TEK
GFAP
POLR1C
MIR146B
MIR20B
ANXA1
GRN
IQGAP1
APELA
MIR423
AKT2
APP
ASGR1
SMN1
F10
CMIP
FCER1A
ACVR1
BMPR1A
IFNGR1
LAMB1
DES
GCH1
APAF1
NDST1
TXNRD1
ALPP
C1QB
AREG
FABP5
TRAP1
LUM
UBE2V1
S100A1
VASH1
CORO2B
PTGR3
MIR196A2
SNORA33
MIR1228
LOC111365141
LTF
CHGA
ITGA1
FCGR3B
DRD1
ZAP70
BCS1L
RFC2
FOXC2
DPH1
CEP83
PTPN1
ANXA2
ETS1
PKLR
ALPI
FHL2
VDAC1
BTRC
CCKAR
KHK
LAMA4
P2RX4
PML
SMURF1
ALCAM
ETFB
XRCC1
ELK1
XRCC3
ATP5F1B
BACH1
MPC1
PROCR
SOSTDC1
TAC1
HNRNPF
IL19
LIN28A
PARG
MFF
MPC2
PRSS2
TNFAIP8
SOX2-OT
MIR204
MIR27B
MIR488
SKI
CXCL1
NAT2
TNFSF12-TNFSF13
MIR106A
MSR1
NTRK2
MFAP3
TJP1
LEPR
GRAMD2B
ACVRL1
GNA11
SLC4A1
UGCG
CASP5
S100A12
SLC22A13
ALK
CNTN1
IRF5
IL23R
PDE5A
ICAM3
ADAM19
CARD9
DYSF
MPDU1
ENAH
LTBR
TNFAIP1
TNFRSF6B
TRAF1
FDX1
IFI27
SOX15
OIT3
ACOXL
HCG9
TNR
TRDN
GCM1
DSP
PRKDC
IRAK1
PRKCH
RARA
HSPA8
MYL2
IRAK4
MSTN
ROCK2
CCR3
EIF4A1
NUMB
TAT
ULK1
ATF4
CANX
CD163
IDO1
PTAFR
PTPN14
RPL18
SKP1
FFAR2
RICTOR
RPS3
SKP2
TRIM28
DAPK3
FOXA1
HNRNPU
IL9
KMT5A
MAD2L2
MTHFS
PHB2
SPOP
TRIM25
UBE2D2
CMKLR1
CXCR6
EPB41L3
METTL3
PFKFB2
PIP4K2B
RPL12
RPL4
SBF1
STC1
CCNG2
E2F3
GPRC5A
HNRNPH1
HNRNPM
OGN
PFN2
RPS3A
RPS5
SIRT7
SPON2
UBE3C
UBE4A
CAND1
CELA1
INSL3
STIM2
TKTL1
UHRF1
AGTRAP
DACT1
GSDMD
RBBP6
RGN
RPS18
WTAP
C1QTNF5
CD24
IL36A
KIF6
LYAR
DUSP26
TRIM13
RNF166
SRGAP2
TAS2R43
TRIM56
FOXN2
TNFAIP8L1
MIRLET7C
MIR223
DLX6-AS1
MIR182
MIR196A1
MIR196B
MIRLET7A2
SNHG5
MIR138-1
MIR16-1
MIR9-2
MIR215
MIR455
MIRLET7A3
MIR520H
MIR770
OIP5-AS1
LINC01619
MIR383
MIR485
PAX8-AS1
MIR194-1
MSC-AS1
COL1A2
EP300
SLC5A1
GJB2
ADCY5
PRNP
GATA4
GATA6
GLP1R
MPL
MYBPC3
PCK2
TUBB1
GP9
MYH10
MYH14
MYH2
NR0B2
PITX2
FOXA2
HTT
NR5A2
CIITA
DGKB
FOXM1
GP1BB
ISL1
CAMK1D
FXYD2
HNF4G
RNASEH1
MAFA
NEUROG3
UNC119
ANKRD26
DUSP9
MNX1
NKX2-2
NKX6-1
ONECUT1
TSPAN8
PPY
SMN2
ADAMTS9
CTRB1
MIA2
NKX6-2
CLTRN
FOXA3
JAZF1
KCNK16
PPP1R3B
UFC1
EXOSC4
MYH7B
BHLHA15
GCC1
ZFAND3
IFT20
INSM2
KLF14
MALL
SP6
UBR3
ZNHIT3
SLFN14
ANKS4B
MT-ND3
C12orf43
GGNBP2
ZBED3
ARL13A
C2CD4A
C2CD4B
CFAP36
IGF2-AS
MIR433
MTLN
PLUT
MAP1LC3A
ILK
ARG1
LAMA1
ARG2
ACP1
CYGB
SRY
PTPN11
IGF2R
SP3
SLC15A2
THY1
MIR586
RNR1
ITGB6
COMT
C4BPA
TNFRSF12A
CLEC12A
GALNT12
MC4R
PLCG1
MT-ND2
CSNK2B
POU5F1
COX5A
RNF5
SEMA3B
RBMS1
STK19
TCF19
EGFL8
MUCL3
PRRC2A
DXO
PSORS1C1
C6orf15
MIR186
PPT2-EGFL8
MIR6833
MIR6832
SLC37A4
CNR1
DNASE1
ASGR2
CRLS1
NKRF
IGHE
MIR802
PRMT1
CDK7
PPIA
SOX6
CCL26
HAS1
MIR137
IFT43
PTGS1
ZC3H12C
MDM2
ACTB
SMPD1
FLNA
AVPR2
BCL2L11
CD47
COQ9
SYVN1
RHOD
MIR142
MIR181A1
ANLN
CDKN1B
CFTR
NR1I2
GAST
ANGPTL2
STAT5A
COL5A1
TLR3
AQP1
CHRNA1
VEGFC
TNFSF14
FIS1
RNY5
ITGA6
ITPR1
MAP3K1
SYT1
CHAT
ACADS
HABP2
OTX2
PDE10A
POLD1
PTPN13
RHOB
UNC13D
ANXA11
CNTNAP2
KCNH7
NRG3
COLEC11
CPT1C
DIAPH3
GABRR1
GABRR2
KERA
LRP8
MATN3
SIRT4
SNCAIP
SUCLG2
CNPY3
EXOC7
GUCY1A1
NCR2
PIGF
RBL1
RYR3
ZFP36L1
BHLHE40
FUT9
LHX3
MORC2
PUM2
REV1
SIGLEC6
SOCS5
SOX11
TNFRSF19
WWC1
XK
XRCC2
KDM4D
MED13L
MED25
BCL2L12
CDK3
CRIPT
FKBP3
IRX3
KCNV1
LSAMP
PBX3
PIK3IP1
RECQL5
REPS1
SAP30BP
SHANK1
SRP68
SYN2
CGNL1
CHD9
CRCP
DCLK3
FOXP4
GATC
GPR158
H3-3B
MAGOH
PARP12
PTOV1
RPL37A
SEPTIN9
SORCS3
TAPT1
UST
ZHX2
BCAS1
CCDC80
MED20
RAD51B
RNF185
STAC
TBC1D5
TSPAN14
ZNF175
CABP1
CTU1
EPYC
FSTL5
METTL23
NAV3
SYT3
TAF8
TENM2
TSGA10
UBAC1
UNK
ZNF473
AGMO
ANKRD55
DCAF5
MFSD11
MUC7
PRPSAP1
SFI1
SPPL3
TBC1D21
TRIAP1
TRIM47
ALLC
AMTN
CABYR
DYDC1
ERVFRD-1
EXD2
NEPRO
POP5
SLC35A5
TPRG1
TRIM65
CD200R1L
DYDC2
PRXL2A
ANKRD29
CFAP44
CZIB
MITD1
SPINK4
SUSD6
TBC1D31
TTC39C
ABRACL
KRTAP3-2
KRTAP3-3
LYG1
PLAC9
PRCD
PABPC4L
ABTB3
C19orf48
STEAP1B
TMEM61
IGSF22
SCGB2B2
TRABD2B
SMIM13
FBLL1
PLEKHD1
TMEM250
C19orf81
EFCAB8
ADM5
HAND2-AS1
SNHG16
LY86-AS1
LINC01118
NUTM2B-AS1
FOXP4-AS1
LINC00857
CASC9
LINC01191
B4GALT1-AS1
CASC19
LINC00484
MBL1P
RPSAP52
SCN1A-AS1
TPRG1-AS1
LINC01151
[truncated: 1,884 more rows]

## Sheet: AAV
TNF
PRTN3
HLA-DRB1
ELANE
IL6
MPO
CTLA4
IL10
ADA2
CXCL8
PTPN22
RAC2
IL1B
MEFV
HLA-B
TNFRSF1A
NLRP3
FAS
IFNG
TP53
CRP
FCGR3B
ITGAM
CD40LG
ICAM1
PRKCD
PLCG2
ITGB2
CD4
IL2
TLR4
FASLG
IL4
LTF
IL2RA
IL1RN
KRAS
FCGR2A
STAT3
CCL2
C4A
CD79A
VEGFA
HLA-DQB1
HLA-DPB1
IL17A
SYK
ALB
C3
TGFB1
DNASE1L3
SERPINA1
EGFR
BCL2
NOD2
CXCR4
SELE
CD19
FCGR3A
SELL
MMP9
CASP10
SELP
THBD
APOH
PDCD1
LCN2
FCGR2B
INS
CSF3
KIT
CTSG
NCF2
VCAM1
TLR2
PTGS2
PSMB8
MMP2
NFKB1
STING1
PTEN
FOXP3
CD40
CSF2
CR2
IL1A
NCF1
STAT4
MIF
CFH
AKT1
IL18
HLA-DPA1
HLA-DQA1
ACE
HMGB1
IRAK1
ITGAL
APOE
PPARG
F2
RASGRP1
IL1R1
TPP2
JAK2
VWF
MAPK1
IL5
IRF5
BAX
CD8A
XIAP
ICOS
TERT
RIPK1
CASP8
SPP1
PIK3CA
CASP3
TNFRSF13B
PIK3CG
IL13
NFKB2
MBL2
TNFSF13B
MTHFR
TNFRSF13C
CCL5
ESR1
CCR5
SOD1
IGHE
MAPK14
S100A9
HLA-A
SH2D1A
CCR6
IFNA1
SERPINB1
NRAS
TNFAIP3
DNASE1
ALOX5
STAT1
CCND1
WAS
CXCR2
CD274
ADIPOQ
CD44
NOS2
IL2RB
ZAP70
ADA
CD177
SERPINE1
MTOR
LMNA
CD81
BTK
PIK3R1
MYD88
F3
PIK3CD
CIITA
MS4A1
NPM1
CAT
ATM
FADD
F5
ENG
CD46
CCL3
ITGA4
NFKBIA
ABCB1
PSTPIP1
LBR
TRAF6
SCN9A
TNFRSF1B
PTPRC
CD55
BPI
IFIH1
S100A8
CXCL12
HMOX1
CDH1
TRAF2
TLR9
SRC
COL4A5
CXCL1
NR3C1
MIR146A
IL6R
HSPD1
SERPINC1
CD14
ANXA5
PGM3
RNASE3
IL15
MIR155
TLR3
APP
IL3
C4B
SERPINA3
JUN
PTGS1
CXCL10
TREX1
CYBB
IGF1
CD27
HLA-C
CD36
CCL11
TSHR
CSF1
TET2
PECAM1
PSMB9
IFNB1
LTA
NLRP1
VHL
TYK2
MMP1
FN1
CYBA
IKBKG
MMP3
FCGR1A
TRAF3
CALR
BIRC3
ITGB3
IL12A
CR1
IL12RB1
F8
CFTR
JAK3
PADI4
NFE2L2
CD28
ETS1
UBA1
LEP
CXCL5
TFRC
FGF2
C1QA
HRAS
MMP8
MAG
NOS3
PDGFRB
ITGB1
EP300
APOA1
ANXA1
VDR
BLK
TNFSF4
HP
ANGPT2
RHOA
EDN1
MIR21
MAPK8
TLR1
PRF1
IFNA2
CCR1
IL7R
IL12B
CD80
RAG1
PPBP
TRAF1
PTPN11
PON1
MIR223
PF4
SCN5A
IL7
CCL4
IKZF1
RAG2
BMP6
C5AR1
MECP2
PTX3
CD59
WG
RELA
BCL6
FPR1
TIMP1
HFE
PDGFRA
IL23R
AZU1
LAMP2
ACTA2
VIM
B2M
FMR1
SOCS1
CD247
MDM2
MAPK3
IL1RAPL2
CAMP
HIF1A
DSP
TNIP1
ADAMTS13
BDNF
SOD2
AGER
COL1A1
IL6ST
CFHR1
IFNGR1
TNFSF12
SFTPD
FGFR2
CXCR1
FLT1
C1R
FGFR1
TNFSF11
CBL
GP1BA
TNFRSF8
TPO
KEAP1
FOS
AGT
IGHM
RETN
MET
MBP
CXCR3
PNP
TG
ACP5
ELN
CD34
IVNS1ABP
HSP90AA1
MAP2
TBK1
REL
CYP2C9
GPT
SELPLG
TNFSF10
GZMB
IL21
DAXX
POMC
ABL1
CHUK
CLU
GSTM1
CD69
SLC6A4
PARP1
ICOSLG
ATRIP
ASXL1
MVK
EPO
CDC42
LYN
LAMP1
CD163
TTR
PLAU
TNFRSF10A
HSPG2
MICA
DGKE
RAC1
SLC22A4
ENO1
JAK1
CD79B
CD38
CD86
IL33
DNMT3A
GATA2
SLC11A1
BCL2L11
OTULIN
CYP2C19
ALK
PLG
HLA-G
CASP1
CD244
FCAR
CASP9
TNFRSF11B
TNFRSF4
PLA2G4A
NGF
CDKN3
TIA1
CARD11
ROCK1
LGALS3
IRF2BP2
HSPA4
CREB1
DNMT1
PLAT
HGF
C1S
SLC35C1
BMPR2
NF1
IL4R
S100A12
THBS1
TLR8
ERBB3
PLA2G2A
UNC13D
TGFB2
TGFA
DMD
CX3CR1
BCR
MAP2K1
LRBA
CAV1
SLPI
PLCG1
HLA-DRA
MALAT1
ITGAX
PPARA
C5
DPP4
MIR34A
GJA1
SBDS
PRL
MIR150
IL18R1
SCN1A
PLA2G7
TAP1
CEACAM3
MIR145
MSN
IGHG1
VTN
PLAUR
IRF1
TNFRSF11A
LPL
CYP19A1
AQP4
CFI
CCR3
ITGA2B
TRIM21
ITGAV
SPN
RAB27A
CTNNA1
LPIN2
PGR
CP
MAGT1
CD226
BTNL2
CST3
G6PD
IKBKB
RXRB
SIGLEC5
WIPF1
JUP
IL36RN
CX3CL1
CCN2
LCK
PROC
PTPN3
HNF4A
CD209
CALCA
AGTR1
TF
DOCK8
F10
WT1
IRF3
REN
SAG
ADAM17
NM
F2RL1
PTK2B
PTPN6
CFLAR
SIRT1
GAPDH
GGT1
FYN
GHRL
TRAF5
CD70
TAP2
NFKBIL1
KIAA0319L
LCP2
THPO
COL4A3
AIRE
BGLAP
CD68
MASP1
S100B
CD5
CDKAL1
STXBP2
POU2AF1
IL15RA
CDK6
TBX21
CXCL9
HLA-DMA
TLR5
PCSK9
C1GALT1C1
SAMHD1
ITGA2
KNG1
JAZF1
TNFSF15
C2
AKT2
SCGB1A1
ICAM3
CD52
NOS1
HTR2A
SAMD9L
TH
COL11A2
XDH
HSPA5
LRRK2
ROCK2
SMAD4
LIF
MUC5B
IL23A
APOB
CHI3L1
ABCA1
ERAP1
CETP
GNAQ
TIMP2
TNFSF13
CCR4
CARD9
BANK1
CRH
AICDA
MIR125A
HSPA1A
BAK1
TEK
DOP1A
CXCL13
CFP
PLA2R1
SLC19A1
TYROBP
CYP3A5
FAF1
IGH
CCR7
CCL20
ALPL
LYST
MXRA5
HNF1A
MOG
CYP2E1
VAV1
LDLR
SOCS3
STAT6
COL2A1
FLG
ACE2
SH2B3
UBE2L3
GRB2
TLR7
SCN10A
IL10RA
NPY
NPHS1
GSTT1
MT-CYB
COX5A
DICER1
TP63
IL16
SMAD3
NAMPT
STX11
HAVCR2
BTLA
VCL
ARPC1B
CSF1R
GFAP
EZH2
IL11
RPS6KB1
CFHR2
IRF4
TUBB
CTSB
BSG
CCL17
CASR
ACP1
PRKCQ
PXK
NCAM1
CCR2
NLRP12
UBASH3B
PTPN2
MMP13
CNR1
PGF
MIR143
LEPR
ANXA2
OSM
AFP
NAT2
CFB
GJB2
CEP290
TGFBR1
LTC4S
IL17F
F2R
SCN2A
DDX58
HLA-DRB5
DHFR
DCN
XRCC5
RNPC3
H2AC18
SGCB
LRP1
LMNB1
DEFB4A
PROCR
MT-ND6
IL27
F13A1
NPPB
IL21R
SEMA4D
TREM1
TGFB3
CXCR5
AHR
PSEN2
XRCC6
CYP21A2
LBP
OLR1
IL9
ADAR
LACC1
ACVRL1
HDAC9
PRG2
MT-TK
FGA
SLC4A1
RELB
CENPB
LIPC
ARG1
SMAD2
MIR132
CSNK2B
SERPINF2
TAPBP
GPI
CD2
MMP7
SCN11A
NPPA
HAMP
HMGCR
PTH
UBAC2
CDH5
ALG12
MICB
KLRK1
ACTC1
ALPP
MIR221
CHRNG
HLA-DMB
FCRL3
CYLD
DDX39B
AMPH
TXN
NOTCH3
MIR142
HLA-DOA
MX1
SDC1
CXCL6
GSN
FCN3
TJP1
ICAM2
PIK3C2A
C1QBP
ITK
COL4A1
IL17RA
COL4A4
SSB
BMP4
GP6
PYCARD
SPTAN1
PTGER2
TGIF1
SAA1
CLEC16A
SHARPIN
SCN4A
FCN2
MMP12
CLEC7A
TCN1
NHEJ1
NID1
TPMT
MIR210
XBP1
CSK
HLA-DQA2
SKIV2L
EPX
RING1
TFEB
PDPN
RPS27A
MT-CO1
SCAF4
TLR6
U2AF1
TSLP
SRF
CD22
TSPO
GZMA
CA2
CD24
SLAMF1
ADAMTSL1
IL1RL2
AK2
RNASEH2B
IFNAR1
CHGA
GSR
CLTC
IL37
NOTCH4
TNFRSF9
NT5E
FGF23
NR1H2
IFI16
UCA1
CD83
GATA3
DYSF
LGALS3BP
CCL21
PLEK
HTRA1
C1QB
PI3
IL22
COMP
PRKCB
SPTBN2
F7
C1QC
MIR126
NCK1
NOTCH2
EIF2AK2
ANGPT1
IL1RL1
HPRT1
OAS1
KDM4C
IL32
NR3C2
RO60
IRF8
ATG5
HSD11B1
RBP3
IL1RAP
H19
WHAMM
ADM
LECT2
AIM2
PAX5
NRP1
DCLRE1C
BAIAP2
TNFRSF17
MDK
ITGA5
HAVCR1
P4HA2
LOX
UBASH3A
FCGRT
MB
TNC
ZNRD2
PRDM1
LACTB
IRF7
LTBP1
HLA-E
CHRM3
TARS1
LAMA2
TNFAIP6
TEC
SULT1A3
COL4A2
IGFBP1
CCL22
LPA
CATSPER1
MSH5
TUBA1B
HNRNPA2B1
COL5A1
MERTK
CGAS
XK
VPS52
ABCC4
SEPSECS
TOR1A
HLA-DQB2
GLA
HRH1
MIR27A
SMAD7
SLAMF6
MIR222
TRB
TICAM1
TRPV1
GARS1
AKR1B1
DYNLT1
APOC3
FLT4
FHL2
CCL18
CYSLTR1
CARD8
SERPINF1
FTH1
PAFAH1B1
NR1H4
TRIP11
ACAN
ARF1
EXOSC10
VKORC1
SERPING1
MMEL1
NEAT1
PXDN
MTR
PEPD
FIP1L1
BAG6
CHD4
BRD2
HLA-DPB2
NOD1
RNASEH2C
APCS
PTGER4
MOGS
F11R
SNRNP70
GYPA
JAM3
RANBP2
GRP
HCAR2
CYP27B1
ACKR1
ISG15
NPSR1
SIAE
MIR214
TOLLIP
TNFRSF25
ALOX15
RHOD
MT-TF
ADCYAP1
MTRR
FCN1
GAS6
CYSLTR2
IFNL3
CFD
PROS1
LTBR
SAA4
PRKAA1
SYVN1
CCL26
TIMP3
GAA
CTTN
DKK1
CMA1
EDN3
SMPD1
KRT7
ENTPD1
TNFRSF18
PPARD
KIR2DL1
LEPQTL1
RUNX3
AIF1
KIR3DL1
NR4A2
PSMC4
MIR29A
UCHL1
MT-TH
KLRC4
TLR10
RECK
IKBKE
PPIA
SNRPB
BMP7
TNFRSF6B
SCAF11
KIR2DL3
SERPINA6
CXCL11
PPL
PRRC2A
MAGEC2
MIR200C
PYGM
ITPR3
MIR30A
FCER1A
DUSP1
SMG1
MIR93
INHBA
CCL19
SOD3
HLA-DOB
CTSK
AOC3
AHCY
CPQ
LRP2
MLKL
IL12RB2
CACNB2
RPS6KA1
PON2
CBS
GRM5
MYOM2
WASF1
APAF1
NLRC4
CD84
SLAMF7
CXCL16
CHRNA3
TSC22D3
ZMIZ1
NOX1
C5AR2
SNRPD1
SAP30
PLCB4
PLCB1
EPHB2
COL18A1
SERPINH1
CD48
FLNB
RIPK2
KLF4
CPB2
GLB1
ACTR2
CAST
BST1
SCN8A
RAB7A
GPANK1
NPHS2
CAPN1
DPEP1
SIL1
HARS1
PSAP
MIR324
ARMS2
C1GALT1
HOTAIR
MIR98
SMAD6
CD1A
MEST
IGF2R
RPS6KA3
ATF6B
CERT1
PSORS1C1
EEF1A1
APOL1
GJB1
NFATC1
TBXAS1
ATP7B
NUP107
S1PR1
RARRES2
NFKBIB
PTPRJ
RBCK1
AQP5
CRAT
COL5A2
CCRL2
VASP
RPLP0
SCN1B
CCKBR
RPGRIP1L
PRKCG
TSC22D1
PRDX2
MIR320A
GIMAP5
HADHA
AIMP1
MIR15B
PPT2
HDAC6
RNF31
MIR146B
CAPN3
TBXA2R
AGTR2
SYNPO
CRB1
RORC
IFN1@
MGP
KLRC1
GNB1
NUP133
FHL1
MIR199B
MIR199A1
HDC
BLZF1
EIF2S1
PCAT5
PRKCE
GCKR
MFGE8
GREM1
CDC27
LIMK1
FCGR2C
RACK1
LCAT
CYP21A1P
IDUA
IL18BP
HLA-DRB6
TYRO3
ADAMTS4
ILK
TNFRSF14
KLF2
PRSS1
GCH1
CHKA
MIR127
ACADVL
RIPK3
MAFB
ENHO
LTB
MGAM
PAX2
MAP2K4
CHD3
LY9
SIGLEC1
IL19
CD1E
HBG2
RNASEH2A
ARHGAP18
TPH2
OCLN
ALG1
FCRL6
SUMO4
DDAH2
NELFE
M6PR
UGT2B7
NPHP1
WNT3
MIR205
CCL27
CARD14
KATNAL1
SRSF6
AHI1
APOC1
KLRD1
BOK
KANSL1
NSF
ATF2
WASF2
TNFSF9
WNT9B
TNFSF14
PSTPIP2
KIFC1
GPSM3
IFITM3
WASL
UBR4
SCO2
CD276
NUP85
CADM1
DCK
ITLN1
KIR2DL2
CLEC4D
MPP2
FSTL1
RPS16
APOM
CACNA1B
FZD8
MIR326
STEAP4
PFN1
IFIT3
ALYREF
PTGER3
PCDH11X
TRIM33
SNRPD3
LAMA1
PROZ
RASGRP3
MYL12B
TNFRSF12A
PVALB
TAGAP
SLC8A1
ADSL
PSME3
PLB1
ERAP2
RPS18
IFITM1
PLCE1
AP4B1-AS1
EGFL8
SEMA6A
ACTR3
DHCR24
DCTD
MIR23A
WDR46
HSD17B8
TSPAN7
ARHGEF2
OTUD7B
MIR30D
MIR335
PRKAA2
ARFGAP1
KLKB1
ZFHX3
NLRC5
A2M
PDGFA
APRT
SAA2
TRPC6
CD72
C7
S1PR2
PDP1
MIR130A
NPHP4
COG2
NCCRP1
FOXJ1
LGALS8
IGFBP7
SNRPE
HLA-DQB1-AS1
PABPC1
GOSR2
B3GALT4
PRSS3
VEGFD
POLR2B
MMP10
RORA
EDN2
CAMK4
CCM2
ALOX15B
SEPTIN7
FKBPL
MAN1B1
PRKAG2
APOC2
MAN2A1
MIR30E
TPI1
DHODH
ORAI1
TRPA1
LILRA2
FBLIM1
KLRB1
DLD
LNX1
RSAD2
MIR195
FOLR2
BDKRB1
CILP
IREB2
NOX4
IL26
LRRC37A2
SSRP1
PLA2G10
CLEC6A
FMR1NB
KIF5A
HCP5
CCDC86
SI
HAS1
RSL24D1
EPB41
SAPCD1
IL13RA2
NUP160
MATN1
IL17B
MORC3
PLCL1
LILRB3
NAV1
COBL
PHF1
MIR206
ATIC
NELFCD
AHSP
ABHD16A
ABCB7
TXK
HPX
ALG6
RPL7
VSIR
PIR
SERPINA2
FABP4
ALG14
COPB2
MIR486-1
ALG11
CLEC5A
COCH
UGT1A9
FUT1
CPXCR1
SNRPB2
PPP1CC
F11
ARFRP1
HCG25
PABPC5
TGFBR3
MAP3K8
B3GAT1
HLA-F
TGIF2LX
ASIC1
ARFGAP3
PHRF1
DGKA
CTDP1
SPDEF
SLC35D1
MMP11
AHCTF1
CSMD1
NGLY1
GRIN3A
ADGRE2
CA3
SERPINA11
MBTPS1
NR2C2
CDH11
ANO5
TNFSF18
PRSS2
CALB1
CYP51A1
GIMAP4
PTGER1
CUL4B
RGS6
TIMP4
LMAN1
EXOSC9
CCL3L1
ANKRD49
UGT1A7
TRIM39
RGS1
TCP1
PCDH11Y
MIR184
WASF3
RASGRP4
EXO1
CREM
NMNAT2
ZFAS1
MIRLET7E
MIR494
MIR197
SALL1
VPREB1
WDFY4
PLSCR1
IGHA1
S1PR4
LOC111365141
FAM167A
UTS2
CNN1
RAB3IL1
DAB1
GZMM
P2RX3
SLC15A4
MACIR
MIR10A
ALDH9A1
ASIC2
DDX17
DDX24
TRPM8
TASL
CS
MIR185
WSCD1
MIR629
TGM5
FOSL2
MIR608
LILRB1
LOC124901301
SNX9
RSBN1
GIMAP2
TFPI2
SREBF2
FNDC5
PHTF1
TRIP10
MMP26
MIR148B
MIR612
MIR99B
HSALNG0049429
EEF2K
IFNL1
SIK2
IFITM2
SLC5A11
SH2D4B
SEPTIN2
NUP43
TRG
GTF2H1
IL1F10
TRIM24
PHF19
IGHV1-69
OASL
TMEM165
ILF2
CPVL
ARFGAP2
SERPINA9
HLA-DPA3
PDSS1
SLC35A3
IL25
WASHC1
SERPINI1
MIR296
NONHSAG045982.2
ARG2
LTK
TRIM68
MIR130B
KMT5A
MIR433
C8B
CLEC4C
PRDX4
RPL32P1
GIMAP6
C1D
IFI44L
NCKIPSD
COQ8B
LILRA3
MTCO3P1
PSMG1
COTL1
BCL7B
ASIC3
CAMK2D
SIGIRR
JPH4
CDIPT
PABPC4
STX1B
MT-TG
HLA-DQB3
MMP19
HCST
EPB41L3
RPS9
INA
ATG10
IRS4
IFI27L2
PTPRF
HNRNPAB
XIST
PDGFD
TRPV3
UBN1
RPL5P21
IL22RA1
ENSG00000262879
NAGPA
LEPROT
SSNA1
GPRC6A
RPL21P127
GYS1
PTPMT1
EPSTI1
WASH3P
ZNF622
MIR345
PPP1R3B
TGOLN2
LRG1
KCNS1
SPRED1
GANC
ASAH2
INPP4A
HLA-DPA2
INTS10
CACNG2
HCAR1
IFIT1
MIR154
lnc-BRD2-5
WASF5P
MIR615
lnc-UBE2L5-2
TCF7
PPM1L
lnc-BRD2-4
lnc-BRD2-6
PPP1R14A
BHMT
MIR346
LINC02384
PEAR1
GORASP1
CHIA
TOR2A
ANGPTL2
ENSG00000256357
lnc-PPP4R4-1
KLK8
HSALNG0103361
GLYR1
MIR637
ENSG00000289541
HSALNG0103366
COL11A2P1
LINC01895
TSPAN2
lnc-SERPINA1-1
SNHG28
MIR208A
C1QTNF1
piR-43104-050
MIR484
SKOR1
IFNG-AS1
CNDP2
MBL3P
LOC124902528
HSALNG0116957
SENP2
MT1H
lnc-BRD2-2
lnc-BRD2-3
lnc-HLA-DOA-1
FUCA2
SCN7A
RPL7P37
UFM1
WASH6P
lnc-SERPINA11-1
MIR325
SUPT20H
SAGE1
BCL2L13
HADHBP1
ARMC8
RNF20
ZBTB14
MIR542
MIR611
MIR518B
SNORA48B
LINC00427
ENSG00000266578
LINC01897
RNU6-555P
SRIP2
SERBP1P4
lnc-MYOM1-9
lnc-WNT3-1
GLRX5P1
MTCYBP12
RF00994-419
piR-57133-055
HSALNG0077293
piR-33103-025
piR-39858-769
NT5C1A
MIR769
ANKRD20A1
CGN
MIR557
MIA
SNHG29
LNX2
LINC00426
FBXL19-AS1
ZNF334
OLAH
FUT5
MIR601
NDST2
WASF4P
MIR642A
CIDEB
IFNLR1
MIR596
CXCR2P1
MIR600
LILRA1
MIR634
SEZ6L2
MIR658
MIR575
TMEM9B
ENTPD2
MIR9-2
RETNLB
KRT73
BEST3
IGHV4-55
